# Supplementary material for: Design, Synthesis, and Biological Evaluation of 6″-Modified Apramycin Derivatives to Overcome Aminoglycoside Resistance
Source: Pharmaceutics. 2025 Dec 8;17(12):1583. doi: 10.3390/pharmaceutics17121583 (PMC12736951; doi:10.3390/pharmaceutics17121583)
Supplement: Supplementary file 1 [file pharmaceutics-17-01583-s001.zip]

Archive with 1 entries (1 files):
- pharmaceutics-3990379-supplementary.pdf
